# Supplementary material for: Interrogating and Quantifying In Vitro Cancer Drug Pharmacodynamics via Agent-Based and Bayesian Monte Carlo Modelling
Source: Pharmaceutics. 2022 Mar 30;14(4):749. doi: 10.3390/pharmaceutics14040749 (PMC9029523; doi:10.3390/pharmaceutics14040749)
Supplement: Supplementary file 1 [file pharmaceutics-14-00749-s001.zip]

Archive with 1 entries (1 files):
- pharmaceutics-1627816-supplementary.pdf
